# Supplementary material for: Common Mental Health Disorders among Informal Waste Pickers in Johannesburg, South Africa 2018—A Cross-Sectional Study
Source: Int J Environ Res Public Health. 2019 Jul 23;16(14):2618. doi: 10.3390/ijerph16142618 (PMC6678252; doi:10.3390/ijerph16142618)
Supplement: Supplementary file 1 [file ijerph-16-02618-s001.zip]

Archive with 3 entries (2 files):
- ijerph-541486-supp. Proofed/
- ijerph-541486-supp. Proofed/ijerph-541486- File S1.docx
- ijerph-541486-supp. Proofed/ijerph-541486- Table S1.docx
